# Supplementary material for: BMI at Discharge from Treatment Predicts Relapse in Anorexia Nervosa: A Systematic Scoping Review
Source: J Pers Med. 2022 May 20;12(5):836. doi: 10.3390/jpm12050836 (PMC9144864; doi:10.3390/jpm12050836)
Supplement: Supplementary file 1 [file jpm-12-00836-s001.zip]

Archive with 1 entries (1 files):
- jpm-1640625-supplementary.pdf
